# Supplementary material for: MicrobioSee: A Web-Based Visualization Toolkit for Multi-Omics of Microbiology
Source: Front Genet. 2022 Apr 8;13:853612. doi: 10.3389/fgene.2022.853612 (PMC9024144; doi:10.3389/fgene.2022.853612)
Supplement: Supplementary file 1 [file DataSheet1.xlsx]

## Sheet: Case 1
The KEGG annotationsin the case study 1.
Pathway Hierarchy2	Pathway Hierarchy1	Gene Number
Cell growth and death	Cellular Processes	4
Cell growth and death	Cellular Processes	17
Cell growth and death	Cellular Processes	8
Cell growth and death	Cellular Processes	49
Cell growth and death	Cellular Processes	4
Cell growth and death	Cellular Processes	18
Cell growth and death	Cellular Processes	8
Cell growth and death	Cellular Processes	1
Cell growth and death	Cellular Processes	11
Cell growth and death	Cellular Processes	31
Cell growth and death	Cellular Processes	67
Cell growth and death	Cellular Processes	2
Cell motility	Cellular Processes	14
Cellular community - eukaryotes	Cellular Processes	5
Cellular community - eukaryotes	Cellular Processes	9
Cellular community - eukaryotes	Cellular Processes	4
Cellular community - eukaryotes	Cellular Processes	3
Cellular community - eukaryotes	Cellular Processes	7
Cellular community - prokaryotes	Cellular Processes	1
Cellular community - prokaryotes	Cellular Processes	5
Transport and catabolism	Cellular Processes	11
Transport and catabolism	Cellular Processes	8
Transport and catabolism	Cellular Processes	46
Transport and catabolism	Cellular Processes	32
Transport and catabolism	Cellular Processes	19
Transport and catabolism	Cellular Processes	19
Transport and catabolism	Cellular Processes	37
Transport and catabolism	Cellular Processes	15
Transport and catabolism	Cellular Processes	17
Membrane transport	Environmental Information Processing	5
Signal transduction	Environmental Information Processing	5
Signal transduction	Environmental Information Processing	15
Signal transduction	Environmental Information Processing	2
Signal transduction	Environmental Information Processing	14
Signal transduction	Environmental Information Processing	8
Signal transduction	Environmental Information Processing	1
Signal transduction	Environmental Information Processing	1
Signal transduction	Environmental Information Processing	14
Signal transduction	Environmental Information Processing	3
Signal transduction	Environmental Information Processing	11
Signal transduction	Environmental Information Processing	54
Signal transduction	Environmental Information Processing	11
Signal transduction	Environmental Information Processing	7
Signal transduction	Environmental Information Processing	3
Signal transduction	Environmental Information Processing	2
Signal transduction	Environmental Information Processing	12
Signal transduction	Environmental Information Processing	8
Signal transduction	Environmental Information Processing	10
Signal transduction	Environmental Information Processing	9
Signal transduction	Environmental Information Processing	1
Signal transduction	Environmental Information Processing	12
Signal transduction	Environmental Information Processing	2
Signal transduction	Environmental Information Processing	11
Signal transduction	Environmental Information Processing	2
Signal transduction	Environmental Information Processing	11
Signal transduction	Environmental Information Processing	2
Signal transduction	Environmental Information Processing	5
Signal transduction	Environmental Information Processing	2
Signal transduction	Environmental Information Processing	15
Signal transduction	Environmental Information Processing	20
Signal transduction	Environmental Information Processing	11
Signal transduction	Environmental Information Processing	11
Folding, sorting and degradation	Genetic Information Processing	7
Folding, sorting and degradation	Genetic Information Processing	20
Folding, sorting and degradation	Genetic Information Processing	25
Folding, sorting and degradation	Genetic Information Processing	7
Folding, sorting and degradation	Genetic Information Processing	21
Folding, sorting and degradation	Genetic Information Processing	5
Folding, sorting and degradation	Genetic Information Processing	34
Replication and repair	Genetic Information Processing	13
Replication and repair	Genetic Information Processing	12
Replication and repair	Genetic Information Processing	28
Replication and repair	Genetic Information Processing	3
Replication and repair	Genetic Information Processing	14
Replication and repair	Genetic Information Processing	27
Replication and repair	Genetic Information Processing	16
Transcription	Genetic Information Processing	15
Transcription	Genetic Information Processing	29
Transcription	Genetic Information Processing	17
Translation	Genetic Information Processing	51
Translation	Genetic Information Processing	23
Translation	Genetic Information Processing	21
Translation	Genetic Information Processing	43
Translation	Genetic Information Processing	59
Amino acid metabolism	Metabolism	8
Amino acid metabolism	Metabolism	14
Amino acid metabolism	Metabolism	7
Amino acid metabolism	Metabolism	8
Amino acid metabolism	Metabolism	11
Amino acid metabolism	Metabolism	21
Amino acid metabolism	Metabolism	10
Amino acid metabolism	Metabolism	17
Amino acid metabolism	Metabolism	11
Amino acid metabolism	Metabolism	9
Amino acid metabolism	Metabolism	19
Amino acid metabolism	Metabolism	27
Amino acid metabolism	Metabolism	29
Amino acid metabolism	Metabolism	12
Biosynthesis of other secondary metabolites	Metabolism	6
Biosynthesis of other secondary metabolites	Metabolism	6
Biosynthesis of other secondary metabolites	Metabolism	2
Biosynthesis of other secondary metabolites	Metabolism	1
Biosynthesis of other secondary metabolites	Metabolism	3
Biosynthesis of other secondary metabolites	Metabolism	1
Biosynthesis of other secondary metabolites	Metabolism	2
Biosynthesis of other secondary metabolites	Metabolism	1
Biosynthesis of other secondary metabolites	Metabolism	1
Biosynthesis of other secondary metabolites	Metabolism	3
Biosynthesis of other secondary metabolites	Metabolism	3
Biosynthesis of other secondary metabolites	Metabolism	5
Biosynthesis of other secondary metabolites	Metabolism	1
Carbohydrate metabolism	Metabolism	21
Carbohydrate metabolism	Metabolism	27
Carbohydrate metabolism	Metabolism	13
Carbohydrate metabolism	Metabolism	3
Carbohydrate metabolism	Metabolism	25
Carbohydrate metabolism	Metabolism	3
Carbohydrate metabolism	Metabolism	10
Carbohydrate metabolism	Metabolism	40
Carbohydrate metabolism	Metabolism	10
Carbohydrate metabolism	Metabolism	18
Carbohydrate metabolism	Metabolism	34
Carbohydrate metabolism	Metabolism	20
Carbohydrate metabolism	Metabolism	7
Carbohydrate metabolism	Metabolism	12
Carbohydrate metabolism	Metabolism	23
Energy metabolism	Metabolism	9
Energy metabolism	Metabolism	36
Energy metabolism	Metabolism	17
Energy metabolism	Metabolism	11
Energy metabolism	Metabolism	7
Energy metabolism	Metabolism	15
Global and overview maps	Metabolism	6
Global and overview maps	Metabolism	20
Global and overview maps	Metabolism	20
Global and overview maps	Metabolism	66
Global and overview maps	Metabolism	213
Global and overview maps	Metabolism	500
Global and overview maps	Metabolism	75
Global and overview maps	Metabolism	123
Glycan biosynthesis and metabolism	Metabolism	3
Glycan biosynthesis and metabolism	Metabolism	2
Glycan biosynthesis and metabolism	Metabolism	1
Glycan biosynthesis and metabolism	Metabolism	4
Glycan biosynthesis and metabolism	Metabolism	16
Glycan biosynthesis and metabolism	Metabolism	11
Glycan biosynthesis and metabolism	Metabolism	9
Glycan biosynthesis and metabolism	Metabolism	12
Glycan biosynthesis and metabolism	Metabolism	2
Lipid metabolism	Metabolism	4
Lipid metabolism	Metabolism	9
Lipid metabolism	Metabolism	6
Lipid metabolism	Metabolism	2
Lipid metabolism	Metabolism	21
Lipid metabolism	Metabolism	11
Lipid metabolism	Metabolism	4
Lipid metabolism	Metabolism	9
Lipid metabolism	Metabolism	10
Lipid metabolism	Metabolism	28
Lipid metabolism	Metabolism	14
Metabolism of cofactors and vitamins	Metabolism	7
Metabolism of cofactors and vitamins	Metabolism	11
Metabolism of cofactors and vitamins	Metabolism	8
Metabolism of cofactors and vitamins	Metabolism	6
Metabolism of cofactors and vitamins	Metabolism	4
Metabolism of cofactors and vitamins	Metabolism	5
Metabolism of cofactors and vitamins	Metabolism	15
Metabolism of cofactors and vitamins	Metabolism	14
Metabolism of cofactors and vitamins	Metabolism	4
Metabolism of cofactors and vitamins	Metabolism	3
Metabolism of cofactors and vitamins	Metabolism	3
Metabolism of cofactors and vitamins	Metabolism	1
Metabolism of other amino acids	Metabolism	8
Metabolism of other amino acids	Metabolism	2
Metabolism of other amino acids	Metabolism	5
Metabolism of other amino acids	Metabolism	3
Metabolism of other amino acids	Metabolism	8
Metabolism of other amino acids	Metabolism	13
Metabolism of other amino acids	Metabolism	18
Metabolism of terpenoids and polyketides	Metabolism	1
Metabolism of terpenoids and polyketides	Metabolism	9
Metabolism of terpenoids and polyketides	Metabolism	3
Metabolism of terpenoids and polyketides	Metabolism	3
Metabolism of terpenoids and polyketides	Metabolism	1
Metabolism of terpenoids and polyketides	Metabolism	1
Nucleotide metabolism	Metabolism	38
Nucleotide metabolism	Metabolism	19
Xenobiotics biodegradation and metabolism	Metabolism	2
Xenobiotics biodegradation and metabolism	Metabolism	4
Xenobiotics biodegradation and metabolism	Metabolism	1
Xenobiotics biodegradation and metabolism	Metabolism	4
Xenobiotics biodegradation and metabolism	Metabolism	2
Xenobiotics biodegradation and metabolism	Metabolism	10
Xenobiotics biodegradation and metabolism	Metabolism	1
Xenobiotics biodegradation and metabolism	Metabolism	6
Xenobiotics biodegradation and metabolism	Metabolism	7
Xenobiotics biodegradation and metabolism	Metabolism	7
Xenobiotics biodegradation and metabolism	Metabolism	6
Aging	Organismal Systems	17
Aging	Organismal Systems	14
Aging	Organismal Systems	9
Circulatory system	Organismal Systems	5
Circulatory system	Organismal Systems	8
Circulatory system	Organismal Systems	10
Development and regeneration	Organismal Systems	5
Development and regeneration	Organismal Systems	2
Development and regeneration	Organismal Systems	2
Development and regeneration	Organismal Systems	4
Digestive system	Organismal Systems	3
Digestive system	Organismal Systems	2
Digestive system	Organismal Systems	7
Digestive system	Organismal Systems	3
Digestive system	Organismal Systems	1
Digestive system	Organismal Systems	3
Digestive system	Organismal Systems	3
Digestive system	Organismal Systems	2
Digestive system	Organismal Systems	1
Digestive system	Organismal Systems	5
Endocrine system	Organismal Systems	3
Endocrine system	Organismal Systems	1
Endocrine system	Organismal Systems	8
Endocrine system	Organismal Systems	2
Endocrine system	Organismal Systems	17
Endocrine system	Organismal Systems	2
Endocrine system	Organismal Systems	1
Endocrine system	Organismal Systems	11
Endocrine system	Organismal Systems	7
Endocrine system	Organismal Systems	15
Endocrine system	Organismal Systems	5
Endocrine system	Organismal Systems	5
Endocrine system	Organismal Systems	13
Endocrine system	Organismal Systems	1
Endocrine system	Organismal Systems	9
Endocrine system	Organismal Systems	10
Endocrine system	Organismal Systems	1
Endocrine system	Organismal Systems	6
Endocrine system	Organismal Systems	7
Endocrine system	Organismal Systems	10
Endocrine system	Organismal Systems	2
Endocrine system	Organismal Systems	4
Endocrine system	Organismal Systems	6
Environmental adaptation	Organismal Systems	41
Environmental adaptation	Organismal Systems	7
Environmental adaptation	Organismal Systems	6
Environmental adaptation	Organismal Systems	1
Excretory system	Organismal Systems	8
Excretory system	Organismal Systems	2
Excretory system	Organismal Systems	1
Excretory system	Organismal Systems	1
Excretory system	Organismal Systems	8
Immune system	Organismal Systems	9
Immune system	Organismal Systems	6
Immune system	Organismal Systems	1
Immune system	Organismal Systems	3
Immune system	Organismal Systems	8
Immune system	Organismal Systems	4
Immune system	Organismal Systems	3
Immune system	Organismal Systems	3
Immune system	Organismal Systems	8
Immune system	Organismal Systems	8
Immune system	Organismal Systems	4
Immune system	Organismal Systems	2
Immune system	Organismal Systems	3
Immune system	Organismal Systems	6
Immune system	Organismal Systems	2
Immune system	Organismal Systems	2
Immune system	Organismal Systems	8
Immune system	Organismal Systems	8
Nervous system	Organismal Systems	4
Nervous system	Organismal Systems	2
Nervous system	Organismal Systems	10
Nervous system	Organismal Systems	11
Nervous system	Organismal Systems	6
Nervous system	Organismal Systems	14
Nervous system	Organismal Systems	15
Nervous system	Organismal Systems	12
Nervous system	Organismal Systems	4
Nervous system	Organismal Systems	10
Sensory system	Organismal Systems	6
Sensory system	Organismal Systems	5
Sensory system	Organismal Systems	5
Sensory system	Organismal Systems	8
Sensory system	Organismal Systems	1

## Sheet: Case 2
The alpha diversity results in case study 2.
Sample	berger_parker	buzas_gibson	chao1	dominance	equitability	jost	jost1	reads	richness	robbins	simpson	shannon_e	shannon_2	shannon_10
aft1	0.138	0.00143	269.7	0.957	0.699	31.6	49.9	35000	268	0.149	0.0429	3.91	5.64	1.7
aft10	0.127	0.00083	245.2	0.937	0.613	19.5	29	35000	243	0.23	0.0635	3.37	4.86	1.46
aft11	0.298	0.000449	257.6	0.86	0.497	9.28	15.7	35000	257	0.19	0.14	2.76	3.97	1.2
aft12	0.15	0.00127	331.9	0.946	0.654	25.4	44.4	35000	331	0.136	0.0545	3.79	5.47	1.65
aft13	0.149	0.00123	266.2	0.954	0.675	28.5	43.2	35000	264	0.204	0.0464	3.77	5.43	1.64
aft14	0.137	0.000647	202.8	0.932	0.588	17.1	22.6	35000	202	0.217	0.0677	3.12	4.5	1.35
aft15	0.0986	0.00183	299.8	0.97	0.73	43.9	64.1	35000	299	0.133	0.0298	4.16	6	1.81
aft16	0.166	0.000635	138.8	0.921	0.63	15.7	22.2	35000	137	0.123	0.0786	3.1	4.47	1.35
aft17	0.25	0.00084	231.9	0.912	0.622	16.5	29.4	35000	230	0.247	0.0881	3.38	4.88	1.47
aft18	0.191	0.000704	185	0.911	0.614	15	24.6	35000	184	0.114	0.0886	3.2	4.62	1.39
aft2	0.117	0.0015	300.5	0.962	0.695	34.6	52.4	35000	298	0.187	0.0375	3.96	5.71	1.72
aft3	0.219	0.000944	251.3	0.926	0.633	19.1	33	35000	250	0.167	0.0744	3.5	5.05	1.52
aft4	0.0938	0.00143	299	0.964	0.689	34.7	50	35000	293	0.201	0.0357	3.91	5.64	1.7
aft5	0.457	0.000497	257.4	0.78	0.515	7.08	17.4	35000	256	0.156	0.22	2.86	4.12	1.24
aft6	0.149	0.00137	241.4	0.953	0.706	29.8	47.9	35000	241	0.0909	0.0465	3.87	5.58	1.68
aft7	0.108	0.0013	263.1	0.958	0.686	30.2	45.5	35000	261	0.134	0.0424	3.82	5.51	1.66
aft8	0.415	0.000485	191.7	0.813	0.54	8.1	17	35000	190	0.136	0.187	2.83	4.08	1.23
aft9	0.325	0.000798	273.5	0.88	0.594	13.3	27.9	35000	272	0.205	0.12	3.33	4.8	1.45
bef1	0.0982	0.00135	266.1	0.964	0.691	33.7	47.1	35000	263	0.208	0.0364	3.85	5.56	1.67
bef10	0.257	0.000893	226.7	0.912	0.636	17.1	31.3	35000	225	0.181	0.0883	3.44	4.97	1.5
bef11	0.141	0.0012	308.9	0.95	0.652	26.3	41.9	35000	307	0.211	0.0503	3.74	5.39	1.62
bef12	0.646	8.31e-05	95.4	0.509	0.236	2.25	2.91	35000	92	0.366	0.491	1.07	1.54	0.464
bef13	0.182	0.000734	170.6	0.925	0.633	17	25.7	35000	169	0.135	0.0753	3.25	4.68	1.41
bef14	0.345	0.000197	108.8	0.76	0.414	4.92	6.88	35000	105	0.311	0.24	1.93	2.78	0.838
bef15	0.192	0.000874	303.5	0.931	0.599	19	30.6	35000	302	0.218	0.0692	3.42	4.93	1.49
bef16	0.292	0.000184	114.6	0.783	0.395	5.09	6.42	35000	111	0.384	0.217	1.86	2.68	0.808
bef17	0.415	0.000162	73.3	0.725	0.406	4.21	5.67	35000	72	0.26	0.275	1.74	2.5	0.754
bef18	0.306	0.000586	213.4	0.877	0.565	11.4	20.5	35000	210	0.199	0.123	3.02	4.36	1.31
bef2	0.294	0.00054	146.1	0.872	0.593	10.8	18.9	35000	142	0.161	0.128	2.94	4.24	1.28
bef3	0.24	0.0013	360.2	0.929	0.65	22.8	45.7	35000	358	0.223	0.0713	3.82	5.51	1.66
bef4	0.361	0.000415	232.3	0.824	0.491	7.66	14.5	35000	232	0.0901	0.176	2.68	3.86	1.16
bef5	0.485	0.000391	254.9	0.752	0.474	5.98	13.7	35000	250	0.263	0.248	2.62	3.77	1.14
bef6	0.241	0.000553	146.5	0.894	0.605	12.3	19.3	35000	134	0.185	0.106	2.96	4.27	1.29
bef7	0.102	0.00127	294.9	0.957	0.668	29.8	44.5	35000	293	0.197	0.0427	3.79	5.47	1.65
bef8	0.121	0.000894	210.6	0.944	0.644	21.9	31.3	35000	209	0.214	0.056	3.44	4.97	1.5
bef9	0.269	0.000446	208.1	0.856	0.516	8.96	15.6	35000	206	0.188	0.144	2.75	3.96	1.19
donor1	0.123	0.00142	333.3	0.955	0.673	30	49.5	35000	331	0.199	0.0453	3.9	5.63	1.69
donor2	0.0755	0.00131	234.5	0.965	0.702	33.8	45.9	35000	233	0.162	0.0354	3.83	5.52	1.66
donor3	0.109	0.00137	336.5	0.961	0.666	32.3	48	35000	335	0.205	0.0389	3.87	5.59	1.68
donor4	0.143	0.00108	251.7	0.942	0.658	23.5	37.8	35000	250	0.167	0.0577	3.63	5.24	1.58

## Sheet: Case 3
The relative abundance of the top 10 species in case study 3.
order	DM	DH	DB
Desulfobacterales	0.0322936	0.0285046	0.0234366
Spirochaetales	0.0132102	0.0118533	0.0109425
Gemmatimonadales	0.0104304	0.00949145	0.00989339
Chromatiales	0.00831261	0.010431	0.0107376
Rhizobiales	0.00727007	0.00343804	0.0103124
Cellvibrionales	0.00713665	0.00449525	0.00549621
Myxococcales	0.00397899	0.00467323	0.00535455
Thiotrichales	0.00309119	0.00404391	0.00375507
Primates	0.00155783	0.000587452	0.00758017
Sphingomonadales	0.004853	0.00144869	0.00233138
